# Supplementary material for: Recombination in West Nile Virus: minimal contribution to genomic diversity
Source: Virol J. 2009 Oct 12;6:165. doi: 10.1186/1743-422X-6-165 (PMC2763871; doi:10.1186/1743-422X-6-165)
Supplement: Additional file 3 — Table of Sequence Names and GenBank Accession Numbers Used in this Study. additional table. [file 1743-422X-6-165-S3.XLS]

## Sheet: wnv
Supplementary Table 1: Sequences used in this study.
Strain Name:	Accession #:	length (nt)	Location	year	host	lineage
FLSDX	AY274504	11022	Australia?	?	?	1b
MRM61C	D00246	10664	Australia?	1960	?	1b
pAKUN	AY274505	11022	Australia?	?	?	1b
H442	EF429200	11051	South Africa	1958	human	2
03-104WI	DQ431696	10520	USA-Wisconsin	2003	human	1a
03-113FL	DQ431697	10520	USA-Florida	2003	human	1a
03-120FL	DQ431698	10520	USA-Florida	2003	human	1a
03-124FL	DQ431699	10520	USA-Florida	2003	human	1a
03-20TX	DQ431693	10520	USA-Texas	2003	human	1a
03-22TX	DQ431694	10520	USA-Texas	2003	human	1a
03-82IL	DQ431695	10520	USA-Illinois	2003	human	1a
04-213CA	DQ431700	10480	USA-California	2004	human	1a
04-214CO	DQ431701	10520	USA-Colorado	2004	human	1a
04-216CO	DQ431702	10520	USA-Colorado	2004	human	1a
04-218CO	DQ431703	10520	USA-Colorado	2004	human	1a
04-219CO	DQ431704	10521	USA-Colorado	2004	human	1a
04-233ND	DQ431705	10840	USA-North Dakota	2004	human	1a
04-236NM	DQ431706	10843	USA-New Mexico	2004	human	1a
04-237NM	DQ431707	10520	USA-New Mexico	2004	human	1a
04-238CA	DQ431708	10521	USA-California	2004	human	1a
04-240CA	DQ431709	10521	USA-California	2004	human	1a
04-244CA	DQ431710	10846	USA-California	2004	human	1a
04-251AZ	DQ431711	10520	USA-Arizona	2004	human	1a
04-252AZ	DQ431712	10520	USA-Arizona	2004	human	1a
04_05	AY701413	10945	Morocco	2003	horse	1a
33 G8 34 F6	NC_001563	10962	Uganda?	?	?	2
3356.2.1.1	EF530047	11029	USA-	2000	crow	1a
3356K VP2	EF657887	11029	USA-	2000	crow	1a
385-99 hamster passage 9317E	AY848697	11029	USA-New York?	?	?	1a
385-99-9317A	AY848695	11029	USA-New York?	?	?	1a
385-99-9317B	DQ066423	11029	USA-New York?	?	?	1a
385-99-9317E	AY848696	11029	USA-New York?	?	?	1a
385-99B	AY842931	11029	USA-	1999?	?	1a
385_99A	EF571854	11029	USA-	1999?	?	1a
804994	DQ256376	11014	India	1980	human	5
96-111	AY701412	10945	Morocco	1996	horse	1a
A-AZ-03-1623	DQ080051	11029	USA-Arizona	2003?	mosquito	1a
ArB3573-82	DQ318020	11048	Central African Republic	?	?	2
ARC10	AY795965	11029	USA-?	?	?	1a
ArD76104	DQ318019	11038	Senagal	?	?	2
Ast01-187	DQ411031	10811	Russia	?	crow	1a
Ast01_182	DQ411030	10811	Russia	?	tick	1a
Ast01_66	DQ411029	10811	Russia	?	cormorant	1a
Ast02-2-25	DQ374653	10811	Russia	?	crow	1a
Ast02-2-26	DQ377178	10811	Russia	?	tick	1a
Ast02-2-298	DQ377179	10811	Russia	?	rook	1a
Ast02-3-208	DQ377180	10811	Russia	?	cormorant	1a
Ast02-3-570	DQ374651	10811	Russia	?	magpie	1a
Ast02-3-717	DQ374650	10811	Russia	?	cormorant	1a
Ast02_2_691	DQ411034	10811	Russia	?	mosquito	1a
Ast02_2_692	DQ411035	10811	Russia	?	mosquito	1a
Ast02_3_146	DQ411032	10811	Russia	?	pigeon	1a
Ast02_3_165	DQ411033	10811	Russia	?	cormorant	1a
Ast04-2-824A	DQ374652	10789	Russia	?	crow	1a
Ast99-901	AY278441	10998	Russia	1999	human	1a
AZ 2004	DQ164201	11029	USA-Arizona	2004	human	1a
B-AZ-03-1681	DQ080052	11029	USA-Arizona	?	mosquito	1a
B956	AY532665	11038	Uganda?	1937?	?	2
BC787 strain B-LP	AB185917	11029	USA-New York	1999	?	1a
BC787 strain B-SP	AB185916	11029	USA-New York	1999	?	1a
Bird 1153	AY712945	11029	USA-Texas	?	dove	1a
Bird 1171	AY712946	11029	USA-Texas	?	bluejay	1a
Bird 1461	AY712947	11029	USA-Texas	?	bird	1a
BSL13_2005	DQ666451	11029	USA-	2005?	?	1a
BSL2_2005	DQ666452	11015	USA-	2005?	?	1a
BSL5_2004	DQ666448	11029	USA-	2004?	?	1a
C-AZ-03 03-1799	DQ080053	11029	USA-Arizona	?	mosquito	1a
Chin01	AY490240	11028	China	2001?	?	1a
CO 2003 1	DQ164204	11029	USA-Colorado	2003	hawk	1a
CO 2003 2	DQ164203	11029	USA-Colorado	2003	magpie	1a
Connecticut 1999 strain 2741	AF206518	10975	USA-Connecticut	1999	mosquito	1a
E-CA-03 GRLA-1260	DQ080054	11029	USA-California	2003?	?	1a
Eg101	AF260968	11029	Egypt?	1951	?	1a
Egypt 101	EU081844	11029	Egypt	?	?	1a
EthAn4766	AY603654	11029	Ethiopia	?	?	1a
F-CA-03 IMPR 102	DQ080055	11018	USA-California	2003?	mosquito	1a
FDA-BSL5-2003	DQ005530	11029	USA	2003?	?	1a
FL232	DQ080072	11000	USA-Florida	?	catbird	1a
FL234	DQ080071	11000	Mexico-Florida	?	horse	1a
FLO3-FL2-3	DQ983578	10988	USA-Florida	2003?	mosquito	1a
FRA405_04	DQ786572	10938	France	2004	sparrow	1a
FRA407_04	DQ786573	10938	France	2004	magpie	1a
G-CA-03 IMPR-1075	DQ080056	11019	USA-Cal	2003?	mosquito	1a
GA 2002 1	DQ164196	11029	USA-Georgia	2002	human	1a
GA 2002 2	DQ164197	11029	USA-Georgia	2002	human	1a
GCTX1_2005	DQ666449	11029	USA-	2005?	?	1a
GCTX2_2005	DQ666450	11029	USA-	2005?	?	1a
goose-Hungary-03	DQ118127	10969	Hungary	2003?	goose	1a
goshawk-Hungary-04	DQ116961	11028	Hungary	2004?	goshawk	1a
HNY1999	AF202541	10945	USA-New York	1999?	human	1a
I-CA-03 Arcadia-S0331532	DQ080057	10956	USA-California	2003?	crow	1a
IN 2002	DQ164200	11029	USA-Indiana	2002	human	1a
IS-98 STD1	AF481864	11029	Israel	1998	stork	1a
Italy 1998-equine	AF404757	11029	Italy	1998	horse?	1a
J-CA-03 Arcadia-S0334814	DQ080058	11029	USA-California	2003?	crow	1a
KN3829	AY262283	10984	Kenya	1998	mosquito	1a
L-CA-04 SAC-04-7168	DQ080059	11029	USA-California	2004?	magpie	1a
LEIV-Krnd88-190	AY277251	10741	Russia-Caucasus	1998	tick	4
LEIV-Vlg00-27924	AY278442	10842	Russia	2000	human	1a
LEIV-Vlg99-27889	AY277252	10845	Russia	1999	human	1a
Madagascar AnMg798	DQ176636	10866	Madagascar	1978	parrot	2
MD 2000-crow265	AF404753	11029	USA-Maryland	2000?	crow?	1a
Mosquito v4369	AY712948	11029	USA-Texas	?	mosquito	1a
NJ 2000 MQ5488	AF404754	11029	USA-New Jersey	2000?	mosquito	1a
NY 2000-crow3356	AF404756	11029	USA-New York	2000?	crow	1a
NY 2000-grouse3282	AF404755	11029	USA-New York	2000?	grouse	1a
NY 2001 Suffolk	DQ164194	11029	USA-New York	2001	crow	1a
NY 2002 Broome	DQ164187	11029	USA-New York	2002	crow	1a
NY 2002 Clinton	DQ164193	11029	USA-New York	2002	crow	1a
NY 2002 Nassau	DQ164195	11029	USA-New York	2002	mosquito	1a
NY 2002 Queens	DQ164186	11029	USA-New York	2002	crow	1a
NY 2003 Albany	DQ164189	11029	USA-New York	2003	crow	1a
NY 2003 Chautauqua	DQ164191	11029	USA-New York	2003	crow	1a
NY 2003 Rockland	DQ164192	11029	USA-New York	2003	crow	1a
NY 2003 Suffolk	DQ164190	11029	USA-New York	2003	crow	1a
NY 2003 Westchester	DQ164188	11029	USA-New York	2003	crow	1a
NY99	NC_009942	11029	USA-New York	1999?	?	1a
NY99-6922 strain 6-LP	AB185914	11029	USA-New York	1999?	?	1a
NY99-6922 strain 6-SP	AB185915	11029	USA-New York	1999?	?	1a
NY99-eqhs	AF260967	11029	USA-New York	1999	horse	1a
NY99-flamingo382-99	AF196835	11029	USA-New York	1999?	flamingo?	1a
OH 2002	DQ164202	11029	USA-Ohio	2002	human	1a
OK03	EU155484	10822	USA-Oklahoma	2003?	?	1a
PaAn001	AY268132	10989	France	2000?	horse	1a
PaH001	AY268133	10989	Tunisia	1997?	human	1a
PTRoxo	AM404308	10979	Portugal	?	?	1a
Rabensburg	AY765264	10972	Austria	1997?	mosquito	3
RO97-50	AF260969	11029	Romania	1996	mosquito	1a
SA381_00	EF429199	11052	South Africa	2000	human	2
SA93_01	EF429198	11052	South Africa 2001	2001	human	2
Sarafend	AY688948	11057	Israel	?	?	2
SPU116-89	EU068667	10305	South Africa	?	?	2
SPU116_89_B	EF429197	11052	South Africa	1989	human	2
TM171-03	AY660002	11029	Mexico	2003?	raven	1a
TVP 8533	AY289214	11029	USA-Texas	2002	human	1a
TVP9115	DQ080070	11001	Mexico	2003	grackle	1a
TVP9117	DQ080069	10975	Mexico	2003	horse	1a
TVP9218	DQ080068	11001	Mexico	2003	blue heron	1a
TVP9219	DQ080067	11001	Mexico	2003	Green heron	1a
TVP9220	DQ080066	11001	Mexico	2003	cormorant	1a
TVP9221	DQ080065	10995	Mexico	2003	grackle	1a
TVP9222	DQ080064	11001	Mexico	2003	coot	1a
TVP9223	DQ080063	10975	Mexico	2003	pigeon	1a
TWN165	DQ080062	11001	USA-Louisiana	2002	mosquito	1a
TWN496	DQ080061	11000	USA-Louisiana	2004	cardinal	1a
TX 2002 1	DQ164198	11029	USA-Texas	2002	human	1a
TX 2002 2	DQ164205	11029	USA-Texas	2002	human	1a
TX 2002HC	DQ176637	10678	USA-Texas	2002	grackle	1a
TX 2003	DQ164199	11029	USA-Texas	2003	human	1a
TX 2004 Harris 4	DQ164206	11029	USA-Texas	2004	bluejay	1a
unknown from New York USA	AF533540	11029	USA-New York	2002	human	1a
USA2002	AY646354	11030	USA-	2002	human	1a
VLG-4	AF317203	10972	Russia	1999	human	1a
WNVCc	DQ080060	10972	Mexico	2004	raven	1a
